# Supplementary material for: Preservation of Extracellular and Tissue Dopamine During Tyrosine Hydroxylase Loss in Rat 6-OHDA Parkinson’s Model: Selective Compensation Restricted to Substantia Nigra
Source: Int J Mol Sci. 2026 Apr 28;27(9):3923. doi: 10.3390/ijms27093923 (PMC13163906; doi:10.3390/ijms27093923)
Supplement: Supplementary file 1 [file ijms-27-03923-s001.zip]

Archive with 1 entries (1 files):
- ijms-4198634-supplementary.pdf
